# Supplementary material for: Comparison of Regression Methods for Modeling Intensive Care Length of Stay
Source: PLoS One. 2014 Oct 31;9(10):e109684. doi: 10.1371/journal.pone.0109684 (PMC4215850; doi:10.1371/journal.pone.0109684)
Supplement: Dataset S1 — Description of patient characteristics used to perform the analyses. (XLS) [file pone.0109684.s005.xls]

## Sheet: Sheet1
Dataset S1. Description of patient characteristics used to perform the analyses.
Variable	Description
dis_time_sin	Cosine term discharge time
dis_time_cos	Sine term discharge time
adm_type_new	Admission type (medical,urgent surgery)
icu_death	Icu death (0=no,1=yes)
recal_ap4	Recalibrated APACHE IV predicted mortality probability
nice_ap4_los	APACHE IV predicted length of stay
los_icu	ICU length of stay
age	Age (continuous)
aps	APACHE IV physiology score score
nice_ap4_heavy_hfd	APACHE IV diagnosis-head categories
cpr	Cardiopulmonary resuscitation (0=no,1=yes)
dysrhytmia	Dysrhytmia (0=no,1=yes)
gastro_bleed	Gastrointestinal bleeding (0=no,1=yes)
cva	Cardio vascular insufficiency (0=no,1=yes)
intracran_mass	Intracranial mass effect (0=no,1=yes)
diabetes	Diabetes (0=no,1=yes)
ac_ren_fail	Acute renal failure (0=no,1=yes)
mech_ventil_24	Mechanical ventilation in the first 24 hours of ICU admission (0=no,1=yes)
confirm_infection	Confirm infection (0=no,1=yes)
vasdrug	Vasoactive medication (0=no,1=yes)
chr_renal_insuf	Chronic renal insufficiency (0=no,1=yes)
chron_dialysis	Chronic dialysis (0=no,1=yes)
resp_insuf	Resperatoire insufficiency (0=no,1=yes)
cardio_vasc_insuf	Cardio vascular insufficiency (0=no,1=yes)
copd	Copd (0=no,1=yes)
cirrhosis	Cirrhosis (0=no,1=yes)
neoplasm	Neoplasm (0=no,1=yes)
hem_malign	Hematological malignancy (0=no,1=yes)
imm_insuf	Immunological insufficiency (0=no,1=yes)
nice_gcs_low	Lowest Glascow Coma Scale in the first 24 hours of ICU admission (3 to 15)
gender	Gender (m/f)
